# Supplementary material for: Synthesis and Anti-Inflammatory Activity of Ferulic Acid-Sesquiterpene Lactone Hybrids
Source: Molecules. 2024 Feb 21;29(5):936. doi: 10.3390/molecules29050936 (PMC10933920; doi:10.3390/molecules29050936)
Supplement: Supplementary file 1 [file molecules-29-00936-s001.zip]

Archive with 1 entries (1 files):
- molecules-2837372-supplementary.pdf
